# Supplementary material for: Cryo-EM structure and dynamics of the green-light absorbing proteorhodopsin
Source: Nat Commun. 2021 Jul 5;12:4107. doi: 10.1038/s41467-021-24429-6 (PMC8257665; doi:10.1038/s41467-021-24429-6)
Supplement: Supplementary file 6 — source data [file 41467_2021_24429_MOESM6_ESM.xlsx]

## Sheet: Figure 4C
Fig. 4C: Functional residues at the entrance and exit of the proton translocation pathway in GPR
	Normalized photoactivity [%]
GPR variant	Independent experiments			Average	SEM
wt	100	100	100	100	n/a
K58A	63.5952	82.3356	65	70.3103	5.84047
W59A	45.8216	32.9656	52.8538	43.8804	5.85947
S180A	140.338	148.802	153.668	147.603	4.09607
E246A	116.104	124.073	129.192	123.123	3.78594
Y96F	41.482	41.722	57.368	46.8573	5.17472
E143A	31.8829	36.509	36.0807	34.8242	1.52753
Y209F	29.4271	35.7234	44.1425	36.431	4.33333
Y224F	46.6494	64.332	82.4171	64.4661	5.1316

## Sheet: Figure S1A
Fig. S1A: Analysis of GPR purity and homogeneity.
	*Lane 2 was used for Fig. S1A
